# Supplementary material for: Dysbindin Deficiency Modifies the Expression of GABA Neuron and Ion Permeation Transcripts in the Developing Hippocampus
Source: Front Genet. 2017 Mar 10;8:28. doi: 10.3389/fgene.2017.00028 (PMC5344932; doi:10.3389/fgene.2017.00028)
Supplement: TABLE S1 — Cufflinks Analysis of Bloc1s8-null Transcriptome. [file Table_1.XLSX]

## Sheet: Table 1
test_id	gene_id	gene	locus	value_1 wild type	value_2 sdy/sdy	log2(fold_change)	test_stat	p_value	q_value	significant
Pvalb	Pvalb	Pvalb	chr15:78021547-78034586	8.29169	1.80535	-2.19939	3.98361	6.7875e-05	0.0103577	yes
Iyd	Iyd	Iyd	chr10:6791663-6806262	7.9418	2.47705	-1.68084	4.24417	2.19402e-05	0.00417438	yes
Lynx1	Lynx1	Lynx1	chr15:74578285-74583409	15.8121	7.52038	-1.07215	4.58983	4.43605e-06	0.0010218	yes
Slc24a2	Slc24a2	Slc24a2	chr4:86629029-86876444	7.97909	3.81425	-1.06483	10.0964	0	0	yes
Prkcc	Prkcc	Prkcc	chr7:3303657-3331005	99.4765	47.9611	-1.05249	4.65065	3.30887e-06	0.000824381	yes
Slc39a10	Slc39a10	Slc39a10	chr1:46864388-46910354	23.1368	11.3296	-1.03009	4.98166	6.30418e-07	0.000199909	yes
Rasgrp1	Rasgrp1	Rasgrp1	chr2:117105728-117168613	19.6392	9.74814	-1.01054	4.34252	1.40856e-05	0.00286595	yes
Atxn1	Atxn1	Atxn1	chr13:45645124-46060360	18.8219	9.42041	-0.998551	4.92186	8.57241e-07	0.000255249	yes
Npy2r	Npy2r	Npy2r	chr3:82342304-82352007	15.4396	7.74737	-0.994856	4.29209	1.76999e-05	0.00342984	yes
Dtnbp1	Dtnbp1	Dtnbp1	chr13:45017448-45097465	53.7341	27.5557	-0.963488	4.17061	3.03784e-05	0.00545381	yes
Rbm5	Rbm5	Rbm5	chr9:107642825-107673333	114.963	59.4186	-0.952185	4.82246	1.41795e-06	0.000393417	yes
Wipf3	Wipf3	Wipf3	chr6:54402876-54453762	14.2855	7.53451	-0.922969	5.27279	1.34362e-07	5.85819e-05	yes
Cap2	Cap2	Cap2	chr13:46597271-46745650	10.011	5.33098	-0.909119	3.62016	0.000294422	0.0348962	yes
Chn1	Chn1	Chn1	chr2:73434582-73613403	137.626	74.846	-0.878759	4.93872	7.86375e-07	0.000240002	yes
Cpne6	Cpne6	Cpne6	chr14:56129284-56136268	192.242	104.851	-0.874586	5.94743	2.72392e-09	1.58351e-06	yes
Ptk2b	Ptk2b	Ptk2b	chr14:66772093-66899889	26.0546	14.2241	-0.873204	4.00428	6.22078e-05	0.00973631	yes
Mbp	Mbp	Mbp	chr18:82644514-82755029	59.492	33.5357	-0.827	10.3398	0	0	yes
Camk2a	Camk2a	Camk2a	chr18:61085285-61147806	68.8626	39.1387	-0.815124	12.2528	0	0	yes
Hpca	Hpca	Hpca	chr4:128782773-128798984	386.421	219.669	-0.814842	3.72517	0.000195187	0.0252707	yes
Chgb	Chgb	Chgb	chr2:132607013-132620808	100.515	57.5781	-0.803813	3.75244	0.000175121	0.0234932	yes
Btbd3	Btbd3	Btbd3	chr2:138082319-138113158	16.1028	9.48733	-0.76324	4.12707	3.67414e-05	0.00626014	yes
Nrn1	Nrn1	Nrn1	chr13:36817494-36826323	126.587	75.3911	-0.74766	3.58154	0.000341569	0.0393384	yes
Cpne4	Cpne4	Cpne4	chr9:104472117-104936874	45.479	27.8785	-0.706049	3.55107	0.000383667	0.0429707	yes
Hsd11b1	Hsd11b1	Hsd11b1	chr1:195047834-195090239	50.7901	31.991	-0.666882	4.54709	5.43926e-06	0.00120732	yes
Stxbp5l	Stxbp5l	Stxbp5l	chr16:37107395-37385044	3.76955	2.51229	-0.58539	4.32794	1.50512e-05	0.00301221	yes
Chrm1	Chrm1	Chrm1	chr19:8738494-8758092	17.4582	12.0209	-0.538352	4.01046	6.06012e-05	0.00960805	yes
Aak1	Aak1	Aak1	chr6:86799510-86953221	6.20973	4.55466	-0.447189	3.53856	0.000402318	0.0442477	yes
Ncald	Ncald	Ncald	chr15:37295929-37722183	131.738	99.075	-0.411073	5.23362	1.66225e-07	6.76424e-05	yes
Acsl4	Acsl4	Acsl4	chrX:138752535-138825078	23.2347	18.4185	-0.33512	5.33764	9.41645e-08	4.59824e-05	yes
Mgll	Mgll	Mgll	chr6:88674405-88778354	35.5634	28.4951	-0.319681	3.72328	0.000196651	0.0252707	yes
Celf4	Celf4	Celf4	chr18:25636120-25912484	62.7801	55.5178	-0.177357	4.43283	9.30034e-06	0.00195756	yes
Abhd14a	Abhd14a	Abhd14a	chr9:106342381-106350009	124.39	151.843	0.287714	-5.03591	4.75577e-07	0.00017076	yes
Aldh7a1	Aldh7a1	Aldh7a1	chr18:56685389-56747366	26.6545	33.733	0.339783	-3.755	0.000173338	0.0234932	yes
Eci2	Eci2	Eci2	chr13:35069616-35086013	92.1413	117.933	0.356046	-6.26106	3.82377e-10	2.74592e-07	yes
Atat1	Atat1	Atat1	chr17:36034540-36047013	109.382	140.069	0.356762	-4.65295	3.2722e-06	0.000824381	yes
4931428F04Rik	4931428F04Rik	4931428F04Rik	chr8:107800346-107813428	38.7497	51.5717	0.412394	-5.17997	2.21916e-07	8.7392e-05	yes
Maged2	Maged2	Maged2	chrX:147240963-147248882	212.736	285.064	0.422222	-8.6916	0	0	yes
Prmt2	Prmt2	Prmt2	chr10:75669966-75700610	239.608	321.979	0.426292	-4.12409	3.7221e-05	0.00626014	yes
Tcn2	Tcn2	Tcn2	chr11:3817080-3832081	26.8828	36.4845	0.440601	-4.01682	5.89882e-05	0.00947537	yes
Haus7	Haus7	Haus7	chrX:70682653-70704368	56.1462	77.3275	0.461794	-3.5674	0.000360545	0.0407549	yes
Cdv3	Cdv3	Cdv3	chr9:103255431-103268110	44.8013	62.2271	0.474003	-6.36048	2.01122e-10	1.63686e-07	yes
Slc22a8	Slc22a8	Slc22a8	chr19:8665743-8686325	21.3789	29.9132	0.484592	-3.70134	0.000214462	0.0267158	yes
Zscan21	Zscan21	Zscan21	chr5:138558132-138575487	26.8138	37.682	0.490898	-5.29672	1.17902e-07	5.39375e-05	yes
Slc29a1	Slc29a1	Slc29a1	chr17:45722148-45736552	31.1603	43.8888	0.49414	-4.15586	3.24066e-05	0.00573362	yes
Sept9	Sept9	Sept9	chr11:117060974-117223639	21.0691	30.156	0.517314	-5.00793	5.50183e-07	0.000191904	yes
Meis2	Meis2	Meis2	chr2:115686999-115890794	6.67996	9.69755	0.537781	-3.72829	0.000192782	0.0252707	yes
Zfp57	Zfp57	Zfp57	chr17:37138107-37147674	18.5522	26.9564	0.539041	-3.5433	0.000395149	0.0438543	yes
Txnip	Txnip	Txnip	chr3:96359690-96370724	17.0898	25.2817	0.564957	-4.24127	2.2226e-05	0.00417438	yes
Dynlt1c	Dynlt1c,Dynlt1e	Dynlt1c,Dynlt1e	chr17:6851323-6860656	347.461	514.759	0.567045	-4.81786	1.45104e-06	0.000393651	yes
Dab2	Dab2	Dab2	chr15:6249788-6390709	8.33492	12.8632	0.626006	-4.63767	3.5236e-06	0.000860322	yes
Anxa2	Anxa2	Anxa2	chr9:69301489-69339592	65.5968	109.256	0.736015	-3.60667	0.00031015	0.0360601	yes
Fxyd1	Fxyd1	Fxyd1	chr7:31836696-31840675	135.172	231	0.7731	-6.72976	1.69937e-11	1.72883e-08	yes
Rbp1	Rbp1	Rbp1	chr9:98323379-98346969	18.0435	31.4063	0.799573	-3.72866	0.000192497	0.0252707	yes
Trf	Trf	Trf	chr9:103111205-103132616	25.1097	43.7396	0.800696	-3.81762	0.000134744	0.0186927	yes
Tubb6	Tubb6	Tubb6	chr18:67550384-67562403	26.5744	46.514	0.80763	-3.62797	0.000285659	0.0341895	yes
Carhsp1	Carhsp1	Carhsp1	chr16:8658679-8672246	17.0596	29.9763	0.813235	-3.82966	0.000128318	0.0180058	yes
Lrrc51	Lrrc51	Lrrc51	chr7:109061502-109082371	24.3133	43.537	0.840494	-4.29797	1.72369e-05	0.003394	yes
St8sia2	St8sia2	St8sia2	chr7:81084005-81158568	14.9721	26.9036	0.845526	-4.13726	3.51479e-05	0.00612979	yes
Mia1	Mia1	Mia1	chr7:27964759-27966168	114.126	206.939	0.858576	-3.97346	7.08348e-05	0.0106759	yes
Pdpn	Pdpn	Pdpn	chr4:142857324-142889410	16.462	30.4141	0.8856	-3.66423	0.00024808	0.0305915	yes
Sostdc1	Sostdc1	Sostdc1	chr12:37040755-37045039	41.9909	77.8978	0.891505	-4.17959	2.92038e-05	0.0053212	yes
Slc6a20a	Slc6a20a	Slc6a20a	chr9:123546024-123587950	13.4744	25.0964	0.897252	-3.5697	0.000357396	0.0407549	yes
Tsix	Tsix	Tsix	chrX:100626855-100680296	23.4707	44.7427	0.93079	-4.07133	4.67465e-05	0.00760908	yes
Cdkn1c	Cdkn1c	Cdkn1c	chr7:150644243-150646955	11.2076	21.7109	0.953943	-3.6538	0.00025839	0.0315443	yes
Slc6a13	Slc6a13	Slc6a13	chr6:121250313-121287736	23.8206	46.5343	0.966087	-4.55126	5.33261e-06	0.00120557	yes
Islr	Islr	Islr	chr9:58004070-58007028	9.81172	19.7655	1.0104	-5.34995	8.79763e-08	4.47506e-05	yes
Sfrp1	Sfrp1	Sfrp1	chr8:24521973-24560104	3.57773	7.28376	1.02564	-3.64508	0.000267306	0.0323097	yes
Trpm3	Trpm3	Trpm3	chr19:22213606-23064374	6.68174	13.7211	1.0381	-3.77945	0.000157173	0.0215592	yes
1700027A23Rik	1700027A23Rik	1700027A23Rik	chr3:105799874-105817564	20.9879	44.2066	1.0747	-3.86124	0.000112811	0.0160139	yes
Prelp	Prelp	Prelp	chr1:135806881-135817978	7.2268	15.2747	1.07972	-4.46661	7.94689e-06	0.00170203	yes
Gpc3	Gpc3	Gpc3	chrX:49625603-49967151	10.3257	21.9804	1.08998	-4.36944	1.24567e-05	0.00257747	yes
1500015O10Rik	1500015O10Rik	1500015O10Rik	chr1:43787446-43799409	102.175	217.767	1.09174	-5.1177	3.09284e-07	0.000114416	yes
Itpripl1	Itpripl1	Itpripl1	chr2:126964504-126969193	5.87561	12.5325	1.09286	-4.61108	4.00586e-06	0.000958893	yes
Cd82	Cd82	Cd82	chr2:93259268-93310031	13.2913	28.6665	1.10889	-6.79205	1.10549e-11	1.2269e-08	yes
Mlf1	Mlf1	Mlf1	chr3:67178018-67203922	23.2298	50.21	1.112	-4.59712	4.28362e-06	0.00100566	yes
Slc22a6	Slc22a6	Slc22a6	chr19:8692485-8702789	4.05486	8.92114	1.13757	-4.07793	4.54377e-05	0.007496	yes
Lrrc48	Lrrc48	Lrrc48	chr11:60166881-60207835	7.33779	16.4018	1.16043	-3.86976	0.000108944	0.0156469	yes
Rsph1	Rsph1	Rsph1	chr17:31391964-31414301	11.1789	25.0247	1.16258	-3.71849	0.000200414	0.0254859	yes
Xist	Xist	Xist	chrX:100626855-100680296	3.37808	7.67357	1.18369	-4.97915	6.38633e-07	0.000199909	yes
Pisd-ps1	Pisd-ps1	Pisd-ps1	chr11:3024023-3093466	18.3291	42.6286	1.21768	-4.98345	6.24621e-07	0.000199909	yes
1700094D03Rik	1700094D03Rik	1700094D03Rik	chr3:89866717-89872269	4.2793	10.0137	1.22652	-4.12277	3.74337e-05	0.00626014	yes
Calml4	Calml4	Calml4	chr9:62686593-62723724	23.4614	55.4756	1.24156	-6.04521	1.49215e-09	9.10808e-07	yes
Ptgds	Ptgds	Ptgds	chr2:25322231-25325269	1039	2476.15	1.2529	-5.29458	1.19292e-07	5.39375e-05	yes
Slc13a4	Slc13a4	Slc13a4	chr6:35217952-35258126	5.43993	13.479	1.30906	-4.88913	1.01284e-06	0.000294399	yes
Dynlrb2	Dynlrb2	Dynlrb2	chr8:119028914-119039815	53.9082	137.341	1.34918	-5.13696	2.79223e-07	0.000106524	yes
Mt1	Mt1	Mt1	chr8:96702988-96704227	471.485	1236.57	1.39106	-6.82394	8.85758e-12	1.08133e-08	yes
Steap1	Steap1	Steap1	chr5:5736321-5749317	6.75654	17.9469	1.40937	-3.87093	0.00010842	0.0156469	yes
Fmod	Fmod	Fmod	chr1:135934091-135944854	2.05515	5.62646	1.45298	-3.6108	0.000305254	0.0358321	yes
Kcnj13	Kcnj13	Kcnj13	chr1:89223572-89347385	26.0075	76.7666	1.56155	-6.66365	2.67104e-11	2.50831e-08	yes
Sulf1	Sulf1	Sulf1	chr1:12682510-12850453	1.64902	4.88543	1.56688	-6.23916	4.39937e-10	2.82671e-07	yes
1700001C02Rik	1700001C02Rik	1700001C02Rik	chr5:30768449-30786460	9.65351	29.264	1.6	-3.91122	9.18307e-05	0.0135069	yes
Slc14a2	Slc14a2	Slc14a2	chr18:78342882-78793689	7.9661	24.1614	1.60076	-4.98792	6.10323e-07	0.000199909	yes
1700009P17Rik	1700009P17Rik	1700009P17Rik	chr1:173051791-173057098	14.2507	43.3846	1.60615	-5.44251	5.25348e-08	2.78846e-05	yes
Folr1	Folr1	Folr1	chr7:109006844-109019197	36.0502	111.396	1.62762	-7.04852	1.80833e-12	2.4529e-09	yes
Car14	Car14	Car14	chr3:95697918-95708562	8.30262	26.7396	1.68734	-5.63976	1.70292e-08	9.44964e-06	yes
Arsg	Arsg	Arsg	chr11:109301391-109434643	4.34294	14.2249	1.71167	-6.30307	2.918e-10	2.22643e-07	yes
Spp1	Spp1	Spp1	chr5:104864129-104870072	11.818	38.8312	1.71623	-6.42407	1.32681e-10	1.15697e-07	yes
Rbm47	Rbm47	Rbm47	chr5:66407795-66543163	1.50674	5.00714	1.73256	-4.76528	1.88592e-06	0.000489857	yes
Zic4	Zic4	Zic4	chr9:91263809-91284186	1.8142	6.09754	1.74889	-4.80325	1.56111e-06	0.000414304	yes
Lrrc23	Lrrc23	Lrrc23	chr6:124719880-124729736	5.55464	18.91	1.76738	-4.85811	1.1851e-06	0.000336458	yes
Mt2	Mt2	Mt2	chr8:96696517-96697467	64.8163	245.204	1.91955	-7.8895	3.10862e-15	5.42144e-12	yes
Wfdc2	Wfdc2	Wfdc2	chr2:164388215-164394006	8.11613	32.3123	1.99322	-4.50359	6.68161e-06	0.00145659	yes
Kcne2	Kcne2	Kcne2	chr16:92292633-92298378	8.62606	36.3937	2.07691	-7.11935	1.08424e-12	1.65456e-09	yes
Ccdc67	Ccdc67	Ccdc67	chr9:15364307-15445664	0.885779	3.77281	2.09062	-3.98991	6.60992e-05	0.0102144	yes
Cldn2	Cldn2	Cldn2	chrX:136335346-136345927	2.43389	11.2175	2.20442	-6.23999	4.3761e-10	2.82671e-07	yes
Wfikkn2	Wfikkn2	Wfikkn2	chr11:94097265-94103893	0.539503	2.78912	2.37011	-3.92875	8.53894e-05	0.0127126	yes
Gpnmb	Gpnmb	Gpnmb	chr6:48986516-49008181	0.399416	2.38847	2.58012	-4.21402	2.50862e-05	0.00464018	yes
Pon1	Pon1	Pon1	chr6:5118089-5143946	0.365824	3.62977	3.31066	-3.7059	0.000210643	0.0265106	yes
Ddx3y	Ddx3y	Ddx3y	chrY:597157-623056	13.2749	0	-1.79769e+308	-1.79769e+308	6.48123e-28	1.31871e-24	yes
Eif2s3y	Eif2s3y	Eif2s3y	chrY:347054-365037	61.1579	0	-1.79769e+308	-1.79769e+308	1.97576e-33	4.82403e-30	yes
Kdm5d	Kdm5d	Kdm5d	chrY:234230-280254	1.62501	0	-1.79769e+308	-1.79769e+308	1.44053e-07	6.06413e-05	yes

## Sheet: Table 2
Brain Enriched Randomized Gene Set
CD74
DEFA3
TYROBP
SLC25A39
SCD
FKBP8
S100A6
NSMF
SPARCL1
CALM2
PFN1
CALM3
S100A9
CALM1
42982
IFITM2
MT-ND6
MT-CO1
MT-CO2
RPL10
SEPW1
AQP9
TMEM59L
AL139819.1
PEBP1
CLU
MT-ND3
NDRG2
MT-ND1
MT-ND2
KIF5A
ACTB
RP11-3P17.3
RP11-290D2.6
BSG
C10ORF54
B2M
RPL19
S100A12
PTGDS
RP11-138I1.4
S100A11
SNCB
COX8A
PAQR6
CTD-2328D6.1
HLA-C
HLA-A
HLA-B
RP11-1143G9.4
EEF2
GFAP
HLA-E
C7ORF41
MTND2P28
SELL
TAGLN2
FTL
MIR1282
CRYAB
ITM2B
ITM2C
RP11-192H23.5
SPI1
BEX1
RPL35
FAM107A
ENO1
RPS18
UBC
UBB
RP11-386G11.10
FTH1
RP5-857K21.7
GLUL
APOE
MBP
TMSB10
RPS12
RPS11
HSP90AA1
DUSP1
HSPA8
RPL13A
HBA1
MT3
RHOG
HBA2
AC007036.5
RP5-940J5.9
RPL3P4
RP11-862L9.3
LCP1
CPE
H3F3AP4
NDUFS5
Z82188.1
ALDOC
ALDOA
R3HDM4
MT-CYB
SNAP25
GPSM3
SERPINA1
HBB
PEA15
OAZ1
ATP5B
LDHB
FCGR3B
UCHL1
PSAP
ATP5E
FCER1G
RPS27A
YWHAH
CD53
HSA-MIR-6723
MTND1P23
FBXL16
S100B
AES
CTB-12A17.3
MT-RNR2
MT-RNR1
TXNIP
PLP1
MNDA
EEF1A1P5
GAPDH
TPT1
ALAS2
RPLP2
RPLP1
TUBA1A
CST7
NRGN
TMSB4X
CST3
TUBA1B
AC006483.1
CAMK2N1
CXCR1
RP11-466H18.1
ARHGDIB
SLC17A7
RAC2
RP11-742N3.1
RPL18AP3
