# Supplementary material for: Dysbindin Deficiency Modifies the Expression of GABA Neuron and Ion Permeation Transcripts in the Developing Hippocampus
Source: Front Genet. 2017 Mar 10;8:28. doi: 10.3389/fgene.2017.00028 (PMC5344932; doi:10.3389/fgene.2017.00028)
Supplement: PRIMERS TABLE S1 — Primer list for qRT-PCR experiments. [file Supplementary_Primers_Table.XLSX]

## Sheet: Sheet1
	forward	reverse
Vamp2	tgcacctcctccaaacctta	agctccgacaacttctggtc
Syp	ctggcagacatggacgtg	cttgaccacccggaactg
Bloc1s8	gatcgcagagaggcgaga	tgagatgtccatcaggtcca
NKCC1	tgcgagaaggtgcacaatac	tgtttggcttcatacgacca
KCC2	ccacttacgcattactgcagag	cgtaggtgtatgccgagatg
Pval	ggcaagattggggttgaa	agcagtcagcgccacttag
Gad2	tgtagctgacatctgcaaaaagta	gggacatcagtaaccctcca
Slc32a1 (VGAT)	acgtgacaaatgccattcag	tgaggaacaaccccaggtag
Slc6a13 (GAT2)	gtgcccatatctgaggttgc	atcaccacagctcgagggta
Slc24a2	cacaacagtctcatgaggaatagc	ttttagttttccatatgatccaagttc
Slc39a10	tttcagatcataagttaaacagcaca	taccgagtcatccgttcca
Trpm3	tcttctacatgccttattggatga	ttctgtccacagggagctg
Camk2a	gcaatggagactttgagtcctac	caaaatagaatcgatgaaagtcca
Fxdy1	acaggggacagcgtgaat	gccatggagaggagacacac
Rasgrp1	cgtccaaaggatggtggat	gcttgcagcgatcttctca
Tcn2	tgaccccgagagtcaaaca	gactgcaactgttgtcttgctt
Trf	acacacacaccgagaggatg	ttgtcagggacagccagac
Cap2	gcagtaccaacaaccccaag	cttctccgatatgggcttca
Chgb	cctctcaaatgccctatcca	cacctttgacctcttttccact
Chrm1	cccccaagatggattgaa	ttttctcagagtaagggcatcac
Cpne6	tcagggacagtcgtgctg	agccaccgtgaagctgat
Lynx1	cgaagtgtgtacagattcccagt	gcctgagctcttggtctcttag
Mbp	agccctctgccctctcat	ggtagttctcgtgtgtgagtcct
St8ia	ctcatcttcgcagacatctca	gctgttcacagctgatctgatt
Kcne2	tgcattgctcacataccaca	gtgttcctcctccagctgtc
Kcnj13	ccttaagaccttctttggtaggc	ggagaggagcattcactttacaa
